# Supplementary material for: A longitudinal study of quantitative pulmonary dynamic contrast enhanced MRI following COVID-19 infection
Source: Respir Res. 2026 Mar 26;27:221. doi: 10.1186/s12931-026-03582-w (PMC13244964; doi:10.1186/s12931-026-03582-w)
Supplement: Supplementary file 3 — Supplementary Material 3. [file 12931_2026_3582_MOESM3_ESM.xlsx]

## Sheet: Sheet1
Supplementary Table 1
	First exam
	Median Perfusion		Perfusion coefficient of variation		Perfusion defect percent		Pulmonary Transit Time		Arterial Transit Time		Transit time defect percent
	rho	p	rho	p	rho	p	rho	p	rho	p	rho	p
age (n = 84)	-0.43	<0.0001	0.16	0.14	0.36	0.0007	0.39	0.0002	0.26	0.02	-0.26	0.02
DLCO (n = 54)	0.17	0.2	-0.24	0.09	-0.2	0.15	0.08	0.59	-0.13	0.36	-0.2	0.15
FEV1 (n = 54)	0.11	0.44	-0.17	0.22	-0.14	0.32	-0.07	0.6	-0.1	0.48	0.1	0.45
FEV1/FVC (n= 54)	0.37	0.006	-0.06	0.65	-0.11	0.44	-0.51	< 0.001	-0.23	0.1	0.28	0.04
Severity in acute phase (n = 84)	-0.17	0.12	0.26	0.02	0.16	0.15	0.05	0.65	0.12	0.27	0.16	0.14
CT GGO (n = 83)	-0.13	0.25	0.03	0.76	0.07	0.5	0	0.98	-0.08	0.47	0.06	0.6
symptoms (n = 83)	-0.2	0.88	-0.14	0.19	0.1	0.35	-0.03	0.78	0.02	0.87	0.1	0.35
	Convalescent Phase
DLCO (n = 44)	-0.08	0.61	0.42	0.005	0.33	0.03	0.08	0.59	0.31	0.04	0.12	0.23
FEV1 (n = 45)	0.09	0.54	0.23	0.12	0.08	0.6	0.14	0.37	-0.04	0.78	-0.19	0.21
FEV1/FVC (n= 45)	0.05	0.74	-0.23	0.14	0.1	0.53	0.16	0.28	0.04	0.8	-0.12	0.044
Severity in acute phase (n =47)	-0.39	0.007	0.19	0.23	0.08	0.59	0.08	0.58	0.26.	0.08	0.02	0.92
CT GGO (n= 47)	-0.41	0.004	0.15	0.32	0.2	0.17	0.1	0.58	0.08	0.62	-0.07	0.66
symptoms (n = 45)	-0.35	0.02	0.08	0.59	-0.03	0.86	-0.04	0.82	0.16	0.3	0.22	0.16
	Non-parametric correlation analysis (Spearman's rho, and p value) for each perfusion parameter versus patient age at exam, pulmonary function tests at matching timepoint, maximum disease severity, presence/absence of ground glass opacities by CT, and symptoms. PFTs, ground glass opacities, and symptoms are measured at the matching timepoint with perfusion MRI exam. Correlations were performed for…
